# Supplementary material for: TRIM16 Overexpression in HEK293T Cells Results in Cell Line-Specific Antiviral Activity
Source: Pathogens. 2023 Jun 20;12(6):852. doi: 10.3390/pathogens12060852 (PMC10301484; doi:10.3390/pathogens12060852)
Supplement: Supplementary file 1 [file pathogens-12-00852-s001.zip]

Archive with 1 entries (1 files):
- pathogens-2220182-supplementary.pdf
